# Supplementary material for: Analysis of the Biomarkers for Neurodegenerative Diseases in Aged Progranulin Deficient Mice
Source: Int J Mol Sci. 2022 Jan 6;23(2):629. doi: 10.3390/ijms23020629 (PMC8775568; doi:10.3390/ijms23020629)
Supplement: Supplementary file 1 [file ijms-23-00629-s001.zip]

Archive with 1 entries (1 files):
- ijms-1509735-supplementary.pdf
